# Supplementary material for: Emotional Processing and Experience in Amyotrophic Lateral Sclerosis: A Systematic and Critical Review
Source: Brain Sci. 2021 Oct 15;11(10):1356. doi: 10.3390/brainsci11101356 (PMC8534224; doi:10.3390/brainsci11101356)
Supplement: Supplementary file 1 [file brainsci-11-01356-s001.zip]

Archive with 2 entries (2 files):
- supplementary files/supplementary table 1.pdf
- supplementary files/supplementary table 2.pdf
